# Supplementary material for: Longitudinal Outcomes of Patients with Aortic Stenosis Stratified by Sex: An Asian Perspective
Source: J Cardiovasc Dev Dis. 2025 Jan 19;12(1):32. doi: 10.3390/jcdd12010032 (PMC11766203; doi:10.3390/jcdd12010032)
Supplement: Supplementary file 1 [file jcdd-12-00032-s001.zip]

Archive with 1 entries (1 files):
- jcdd-3381845-supplementary.pdf
